# Supplementary material for: SOAR elucidates biological insights and empowers drug discovery through spatial transcriptomics
Source: Sci Adv. 2025 Jun 11;11(24):eadt7450. doi: 10.1126/sciadv.adt7450 (PMC13109963; doi:10.1126/sciadv.adt7450)
Supplement: Supplementary file 2 — Tables S1 and S2 [file sciadv.adt7450_tables_s1_and_s2.zip]

Archive with 2 entries (2 files):
- adt7450_table_s1.xlsx
- adt7450_table_s2.xlsx
