# Supplementary material for: SOAR elucidates biological insights and empowers drug discovery through spatial transcriptomics
Source: Sci Adv. 2025 Jun 11;11(24):eadt7450. doi: 10.1126/sciadv.adt7450 (PMC13109963; doi:10.1126/sciadv.adt7450)
Supplement: Supplementary file 2 — Tables S1 and S2 [file sciadv.adt7450_tables_s1_and_s2.zip › adt7450_table_s1.xlsx]

## Sheet: Comparison with other databases
Database	Number of datasets	Number of samples	Number of tissue types	Number of species	Number of technologies	Website functionalities								Website
						Spatial expression visualization	Clustering analysis	Cell typing	Spatial variability analysis	Neighborhood-based cell-cell interaction analysis	Distance-based cell-cell interaction analysis	Mega-analysis	Drug discovery
SOAR	441	3461	42	13	19	✓	✓	✓	✓	✓	✓	✓	✓	https://soar.fsm.northwestern.edu/
SpatialDB	24*	305	9	5	8	✓			✓					http://www.spatialomics.org/SpatialDB/
spatialLIBD	1	12	1	1	1	✓	✓	✓						http://spatial.libd.org/spatialLIBD/
STAR-FINDer	2	8	1	1	1	✓	✓	✓	✓					https://simmonslab.shinyapps.io/FetalAtlasDataPortal
ALS-ST	2	424	1	2	1	✓		✓				✓		https://als-st.nygenome.org/
STOmicsDB	125†	2438†	37†	13†	7†	✓	✓	✓	✓					https://db.cngb.org/stomics/
SPASCER	37‡	1030‡	16‡	4‡	7‡	✓	✓	✓	✓	✓		✓		https://ccsm.uth.edu/SPASCER
SODB	76	1701	18	8	17	✓	✓		✓					https://gene.ai.tencent.com/SpatialOmics/
Aquila	75‡	1397‡	35‡	5‡	11‡	✓	✓	✓§	✓	✓				https://aquila.cheunglab.org/
SORC	82	269	17	1	3	✓	✓	✓	✓					http://bio-bigdata.hrbmu.edu.cn/SORC/index.jsp
* All the datasets are before 2020.
† After excluding the datasets without spatial coordinates, as annotated by STOmicsDB; Among all the 232 datasets hosted on STOmicsDB, 46% (107 in total) don't have spatial coordinates information that are necessary for spatial transcriptomics data analysis
‡ After excluding the datasets without spatial transcriptomics data analysis results.
§ Cell type annotations are only available in 26/75 (34.6%) of the datasets.
