# Supplementary material for: SOAR elucidates biological insights and empowers drug discovery through spatial transcriptomics
Source: Sci Adv. 2025 Jun 11;11(24):eadt7450. doi: 10.1126/sciadv.adt7450 (PMC13109963; doi:10.1126/sciadv.adt7450)
Supplement: Supplementary file 2 — Tables S1 and S2 [file sciadv.adt7450_tables_s1_and_s2.zip › adt7450_table_s2.xlsx]

## Sheet: Datasets in SOAR
Dataset ID	Paper / Data Collection Name	Technology	Species	Organ/Tissue	PMID/Source	Year
Larouche_2023_canis_no_treatment	Spatiotemporal mapping of immune and stem cell dysregulation after volumetric muscle loss	10x Visium	Canine	Muscle	36821376	2023
Mantri_2021_heart	Spatiotemporal single-cell RNA sequencing of developing chicken hearts identifies interplay between cellular differentiation and morphogenesis	10x Visium	Chicken	Heart	33741943	2021
Zuo_2022_Human_Breast_Cancer	Targeting Metabolic Adaptations in the Breast Cancer-Liver Metastatic Niche Using Dietary Approaches to Improve Endocrine Therapy Efficacy	10x Visium	Chimera	Cancer (MCF7-Y537S tumor cell line)	35259269	2022
Ni_2022_mouse_colon_human_skin	SpotClean adjusts for spot swapping in spatial transcriptomics data	10x Visium	Chimera (Mouse and Human)	Mixed tissues	35624112	2022
Ni_2022_mouse_duodenum_human_skin	SpotClean adjusts for spot swapping in spatial transcriptomics data	10x Visium	Chimera (Mouse and Human)	Mixed tissues	35624112	2022
Ni_2022_mouse_heart_human_skin	SpotClean adjusts for spot swapping in spatial transcriptomics data	10x Visium	Chimera (Mouse and Human)	Mixed tissues	35624112	2022
Mo_2024_Human_Abdomen_NOS	Tumour evolution and microenvironment interactions in 2D and 3D space	10x Visium	Human	Abdominal cancer	39478210	2024
Gouin_2021_bladder	A new epithelial cell subpopulation predicts response to surgery, chemotherapy, and immunotherapy in bladder cancer	10x Visium	Human	Bladder	34385456	2021
Backdahl_2021_adipose	Spatial mapping reveals human adipocyte subpopulations with distinct sensitivities to insulin	10x Visium	Human	Body fat	34380013	2021
Chen_2022_mtg_ad	Spatially resolved transcriptomics reveals genes associated with the vulnerability of middle temporal gyrus in Alzheimer’s disease	10x Visium	Human	Brain	36544231	2022
Chen_2022_mtg_ctrl	Spatially resolved transcriptomics reveals genes associated with the vulnerability of middle temporal gyrus in Alzheimer’s disease	10x Visium	Human	Brain	36544231	2022
He_2021_cerebral_organoid	Lineage recording in human cerebral organoids	10x Visium	Human	Brain	34969984	2022
Hudson_2021_brain_metastatic_tumor	Distinct phenotypic states and spatial distribution of CD8 + T cell clonotypes in human brain metastases	10x Visium	Human	Brain	35584630	2022
Maynard_2021	Transcriptome-scale spatial gene expression in the human dorsolateral prefrontal cortex	10x Visium	Human	Brain	33558695	2021
Al_Dalahmah_2023_GBM	Re-convolving the compositional landscape of primary and recurrent glioblastoma reveals prognostic and targetable tissue states	10x Visium	Human	Brain cancer	37142563	2023
Fu_2022_ependymoma	Spatial transcriptomics reveal unnresolved wound repair as potential driver of PFA Ependymoma progression	10x Visium	Human	Brain cancer	36215273	2023
Heming_2022_brain	Intratumor heterogeneity and T cell exhaustion in primary CNS lymphoma	10x Visium	Human	Brain cancer	36153593	2022
Ren_2023_DMG	Spatial transcriptomics reveals niche-specific enrichment and vulnerabilities of radial glial stem-like cells in malignant gliomas.	10x Visium	Human	Brain cancer	36823172	2023
Ren_2023_GBM	Spatial transcriptomics reveals niche-specific enrichment and vulnerabilities of radial glial stem-like cells in malignant gliomas.	10x Visium	Human	Brain cancer	36823172	2023
10x_demo_FFPE_breast_cancer	Visium Spatial for FFPE Demonstration	10x Visium	Human	Breast cancer	10x Genomics spatial gene expression demonstration datasets	2020
10x_demo_GE_breast_cancer_sec1	Visium Spatial Gene Expression Demonstration	10x Visium	Human	Breast cancer	10x Genomics spatial gene expression demonstration datasets	2020
10x_demo_GE_breast_cancer_sec2	Visium Spatial Gene Expression Demonstration	10x Visium	Human	Breast cancer	10x Genomics spatial gene expression demonstration datasets	2020
10x_demo_target_breast_cancer	Visium Spatial Targeted Demonstration	10x Visium	Human	Breast cancer	10x Genomics spatial gene expression demonstration datasets	2020
Barkely_2022_human_breast	Cancer cell states recur across tumor types and form specific interactions with the tumor microenvironment	10x Visium	Human	Breast cancer	35931863	2022
Bassiouni_2023	Spatial transcriptomics of triple negative breast cancer	10x Visium	Human	Breast cancer	36283023	2023
Godet_2024_Human_Hypoxia_fate_mapping_MDA_MB_231_tumors	Hypoxia induces ROS-resistant memory upon reoxygenation in vivo promoting metastasis in part via MUC1-C	10x Visium	Human	Breast cancer	39341835	2024
Honda_2024_Human_breast_cancer	Cancer-associated fibroblast spatial heterogeneity and EMILIN1 expression in the tumor microenvironment modulate TGF-β activity and CD8(+) T-cell infiltration in breast cancer	10x Visium	Human	Breast cancer	38505604	2024
Mo_2024_Human_Breast_NOS	Tumour evolution and microenvironment interactions in 2D and 3D space	10x Visium	Human	Breast cancer	39478210	2024
Mo_2024_Human_Upper_inner_quadrant_of_breast	Tumour evolution and microenvironment interactions in 2D and 3D space	10x Visium	Human	Breast cancer	39478210	2024
Mo_2024_Human_Upper_outer_quadrant_of_breast	Tumour evolution and microenvironment interactions in 2D and 3D space	10x Visium	Human	Breast cancer	39478210	2024
Qin_2024_Human_Triple_Negative_Breast_Cancer	Multiomics-based molecular subtyping based on the commensal microbiome predicts molecular characteristics and the therapeutic response in breast cancer	10x Visium	Human	Breast cancer	38730464	2024
Tashireva_2023_Human_breast_cancer	Spatial Heterogeneity of Integrins and Their Ligands in Primary Breast Tumors	10x Visium	Human	Breast cancer	37811629	2023
Wu_2021_breast_cancer	A single-cell and spatially resolved atlas of human breast cancers	10x Visium	Human	Breast cancer	34493872	2021
Mo_2024_Human_Cancer	Tumour evolution and microenvironment interactions in 2D and 3D space	10x Visium	Human	Cancer	39478210	2024
Theofilatos_2023_Human_carotid_plaque	Proteomic Atlas of Atherosclerosis: The Contribution of Proteoglycans to Sex Differences, Plaque Phenotypes, and Outcomes	10x Visium	Human	Carotid artery	37646165	2023
Andrews_2024_Human_Liver	Single-cell, single-nucleus, and spatial transcriptomics characterization of the immunological landscape in the healthy and PSC human liver	10x Visium	Human	Caudate lobe	38199298	2024
10x_demo_target_cerebellum	Visium Spatial Targeted Demonstration	10x Visium	Human	Cerebellum	10x Genomics spatial gene expression demonstration datasets	2020
10x_demo_IF_human_brain_GFAP	Visium Spatial Gene Expression Fluorescent Demonstration	10x Visium	Human	Cerebral cortex	10x Genomics spatial gene expression demonstration datasets	2020
10x_demo_IF_human_brain_SNAP25	Visium Spatial Gene Expression Fluorescent Demonstration	10x Visium	Human	Cerebral cortex	10x Genomics spatial gene expression demonstration datasets	2020
Montorsi_2024_Human_colon	Double-negative B cells and DNASE1L3 colocalise with microbiota in gut-associated lymphoid tissue	10x Visium	Human	Colon	38744839	2024
Zhou_2024_Human_colorectal	Integrating single-cell and spatial analysis reveals MUC1-mediated cellular crosstalk in mucinous colorectal adenocarcinoma	10x Visium	Human	Colon	38778448	2024
Fawkner-Corbett_2021_pathological	Spatiotemporal analysis of human intestinal development at single-cell resolution	10x Visium	Human	Colon and ileum	33406409	2021
10x_demo_target_colorectal	Visium Spatial Targeted Demonstration	10x Visium	Human	Colorectal cancer	10x Genomics spatial gene expression demonstration datasets	2020
Mo_2024_Human_Cecum	Tumour evolution and microenvironment interactions in 2D and 3D space	10x Visium	Human	Colorectal cancer	39478210	2024
Mo_2024_Human_Colon_NOS	Tumour evolution and microenvironment interactions in 2D and 3D space	10x Visium	Human	Colorectal cancer	39478210	2024
Mo_2024_Human_Descending_colon	Tumour evolution and microenvironment interactions in 2D and 3D space	10x Visium	Human	Colorectal cancer	39478210	2024
Mo_2024_Human_Rectosigmoid_junction	Tumour evolution and microenvironment interactions in 2D and 3D space	10x Visium	Human	Colorectal cancer	39478210	2024
Mo_2024_Human_Rectum_NOS	Tumour evolution and microenvironment interactions in 2D and 3D space	10x Visium	Human	Colorectal cancer	39478210	2024
Mo_2024_Human_Sigmoid_colon	Tumour evolution and microenvironment interactions in 2D and 3D space	10x Visium	Human	Colorectal cancer	39478210	2024
Park_2023_Human_colorectal_cancer	Visium Spatial transcriptomics analysis of human primary colorectal cancer	10x Visium	Human	Colorectal cancer	GSE226997	2023
Wu_2022_CRC	Spatiotemporal Immune Landscape of Colorectal Cancer Liver Metastasis at Single-Cell Level	10x Visium	Human	Colorectal cancer	34417225	2022
Zhou_2024_Human_mucinous_colorectal_adenocarinoma	Integrating single-cell and spatial analysis reveals MUC1-mediated cellular crosstalk in mucinous colorectal adenocarcinoma	10x Visium	Human	Colorectal cancer	38778448	2024
Kawai_2023_Human_coronary_artery	Clonal Proliferation Within Smooth Muscle Cells in Unstable Human Atherosclerotic Lesions	10x Visium	Human	Coronary artery	37881937	2023
Calvanese_2022_embryo_5wk	Mapping human haematopoietic stem cells from haemogenic endothelium to birth. Nature 2022 Apr;604(7906):534-540	10x Visium	Human	Embryo	35418685	2022
Fawkner-Corbett_2021_fetal_intestine	Spatiotemporal analysis of human intestinal development at single-cell resolution	10x Visium	Human	Embryonic intestine	33406409	2021
Olaniru_2022_pancreas	Single-cell transcriptomic and spatial landscapes of the developing human pancreas	10x Visium	Human	Embryonic pancreas	36513063	2023
Barkely_2022_human_endometrim	Cancer cell states recur across tumor types and form specific interactions with the tumor microenvironment	10x Visium	Human	Endometrial cancer	35931863	2022
Almeida_2024_Human_brain_frontal_cortex	Single-nucleus RNA sequencing demonstrates an autosomal dominant Alzheimer's disease profile and possible mechanisms of disease protection	10x Visium	Human	Frontal cortex	38417436	2024
Kim_2023_Human_gastric_cancers	Spatial transcriptomics of gastric cancers (Visium 10X platform)	10x Visium	Human	Gastric cancer	39580151	2024
10x_demo_target_glioblastoma	Visium Spatial Targeted Demonstration	10x Visium	Human	Glioblastoma	10x Genomics spatial gene expression demonstration datasets	2020
Greenwald_2024_Human_glioblastoma	Integrative spatial analysis reveals a multi-layered organization of glioblastoma	10x Visium	Human	Glioblastoma	38653236	2024
Mei_2023_Human_glioblastoma_multiforme	Siglec-9 acts as an immune-checkpoint molecule on macrophages in glioblastoma, restricting T-cell priming and immunotherapy response	10x Visium	Human	Glioblastoma	37460871	2023
10x_demo_GE_heart	Visium Spatial Gene Expression Demonstration	10x Visium	Human	Heart	10x Genomics spatial gene expression demonstration datasets	2020
Wu_2024_Human_hepatoblastomas	Spatial transcriptomics of primary human hepatoblastomas	10x Visium	Human	Hepatoblastoma	39567523	2024
Deshpande_2023_Human_hepatocellular_carcinoma	Uncovering the spatial landscape of molecular interactions within the tumor microenvironment through latent spaces	10x Visium	Human	Hepatocellular carcinoma	37080163	2023
Giraud_2024_Human__Hepatocellular_carcinoma	THBS1(+) myeloid cells expand in SLD hepatocellular carcinoma and contribute to immunosuppression and unfavorable prognosis through TREM1	10x Visium	Human	Hepatocellular carcinoma	38350444	2024
Mo_2024_Human_Liver	Tumour evolution and microenvironment interactions in 2D and 3D space	10x Visium	Human	Hepatocellular carcinoma	39478210	2024
Zhang_2023_Human_hepatocellular_carcinoma	Spatial transcriptomics analysis of neoadjuvant cabozantinib and nivolumab in advanced hepatocellular carcinoma identifies independent mechanisms of resistance and recurrence	10x Visium	Human	Hepatocellular carcinoma	37723590	2023
Almeida_2024_Human_brain_hippocampus	Single-nucleus RNA sequencing demonstrates an autosomal dominant Alzheimer's disease profile and possible mechanisms of disease protection	10x Visium	Human	Hippocampus	38417436	2024
Bergenstrahle_2022_ileum	Super-resolved spatial transcriptomics by deep data fusion	10x Visium	Human	Intestine	34845373	2022
Sans_2023_Human_Intraductal_Papillary_Mucinous_Neoplasms	Spatial Transcriptomics of Intraductal Papillary Mucinous Neoplasms of the Pancreas Identifies NKX6-2 as a Driver of Gastric Differentiation and Indolent Biological Potential	10x Visium	Human	Intraductal papillary mucinous neoplasm	37285225	2023
Cheung_2024_Human_Kidney	Spatiotemporal immune atlas of a clinical-grade gene-edited pig-to-human kidney xenotransplant	10x Visium	Human	Kidney	38605083	2024
Engesser_2024_Human_Healthy_Kidney	Immune profiling-based targeting of pathogenic T cells with ustekinumab in ANCA-associated glomerulonephritis	10x Visium	Human	Kidney	39300109	2024
Engesser_2024_Human_kidney_glomerulenephritis	Immune profiling-based targeting of pathogenic T cells with ustekinumab in ANCA-associated glomerulonephritis	10x Visium	Human	Kidney	39300109	2024
Erman_2024_Human_kidney	Human and Murine Kidneys Contain Transcriptionally and Spatially Orthologous Resident Macrophage Subpopulations in Acute Kidney Injury	10x Visium	Human	Kidney	GSE226533	2024
Ferreira_2021_kidney_human	Integration of spatial and single cell transcriptomics localizes epithelial-immune cross-talk in kidney injury	10x Visium	Human	Kidney	34003797	2021
Lake_2023_Visium_kidney	An atlas of healthy and injured cell states and niches in the human kidney	10x Visium	Human	Kidney	37468583	2023
Meylan_2022_human_renal_cancer	Tertiary lymphoid structures generate and propagate anti-tumor antibody-producing plasma cells in renal cell cancer	10x Visium	Human	Kidney cancer	35231421	2022
Tang_2022_AML	Midkine expression by stem-like tumor cells drives persistence to mTOR inhibition and rewires the microenvironment toward an immune-suppressive state [scTCR-seq, spatial transcriptomics]	10x Visium	Human	Kidney cancer	36028490	2022
Andrew_2024_Human_Primary_sclerosing_cholangitis	Single-cell, single-nucleus, and spatial transcriptomics characterization of the immunological landscape in the healthy and PSC human liver	10x Visium	Human	Liver	38199298	2024
Andrews_2022_liver	Single-Cell, Single-Nucleus, and Spatial RNA Sequencing of the Human Liver Identifies Cholangiocyte and Mesenchymal Heterogeneity	10x Visium	Human	Liver	34792289	2022
Guilliams_2022_human_liver	Spatial proteogenomics reveals distinct and evolutionarily conserved hepatic macrophage niches	10x Visium	Human	Liver	35021063	2022
Habenicht_2022_human_liver	A new hallmark pathology of viral hepatitis and nonalcoholic fatty liver disease	10x Visium	Human	Liver	36304458	2022
Matchett_2023_human_liver_apap	Multimodal decoding of human liver regeneration	10x Visium	Human	Liver	38693268	2024
Matchett_2023_human_liver_healthy	Multimodal decoding of human liver regeneration	10x Visium	Human	Liver	38693268	2024
Wu_2024_Human_liver	Spatial transcriptomics of primary human hepatoblastomas	10x Visium	Human	Liver	39567523	2024
Yu_2024_Human_Liver	Spatial transcriptomics reveals a low extent of transcriptionally active hepatitis B virus integration in patients with HBsAg loss	10x Visium	Human	Liver	37968095	2024
Barkely_2022_human_liver	Cancer cell states recur across tumor types and form specific interactions with the tumor microenvironment	10x Visium	Human	Liver cancer	35931863	2022
Wu_2022_CLM	Spatiotemporal Immune Landscape of Colorectal Cancer Liver Metastasis at Single-Cell Level	10x Visium	Human	Liver metastasis	34417225	2022
Murthy_2022_lung	Human distal lung maps and lineage hierarchies reveal a bipotent progenitor	10x Visium	Human	Lung	35355018	2022
Ryan_2024_Human_Lymphangioleiomyomatosis	Sorafenib inhibits invasion of multicellular organoids that mimic Lymphangioleiomyomatosis nodules	10x Visium	Human	Lung	GSE234885	2024
10x_demo_GE_lymph_node	Visium Spatial Gene Expression Demonstration	10x Visium	Human	Lymph node	10x Genomics spatial gene expression demonstration datasets	2020
Liu_2022_human_lymph_node_metastasis	Single cell profiling of primary and paired metastatic lymph node tumors in breast cancer patients	10x Visium	Human	Lymph node metastasis	36357424	2022
Deshpande_2023_Human_PDAC_lymph_node	Uncovering the spatial landscape of molecular interactions within the tumor microenvironment through latent spaces	10x Visium	Human	Lymph node metastasis (PDAC patients)	37080163	2023
Ospina_2024_Human_melanoma	spatialGE: A user-friendly web application to democratize spatial transcriptomics analysis	10x Visium	Human	Melanoma	39005315	2024
Omidsalar_2024_Human_Alzheimers_Disease	Common mitochondrial deletions in RNA-Seq: evaluation of bulk, single-cell, and spatial transcriptomic datasets	10x Visium	Human	Middle temporal gyrus	38368460	2024
Omidsalar_2024_Human_Parkinsons_Disease	Common mitochondrial deletions in RNA-Seq: evaluation of bulk, single-cell, and spatial transcriptomic datasets	10x Visium	Human	Middle temporal gyrus	38368460	2024
Lequain_2023_Human_granulomatous_myositis	Spatial Transcriptomics Reveals Signatures of Histopathological Changes in Muscular Sarcoidosis	10x Visium	Human	Muscle	38067175	2023
Punzon_Jimenez_2024_Human_Myometrium	Effect of aging on the human myometrium at single-cell resolution	10x Visium	Human	Myometrium	38296945	2024
Guan_2023_NPC	Nasopharyngeal carcinoma cells promote regulatory T cell development and suppressive activity via CD70-CD27 interaction	10x Visium	Human	Nasopharynx cancer	37024479	2023
Cheng_2022_oral_epithelia	Visium Analysis of head and neck squamous carcinoma (HNSCC) spatial transcriptome evolution	10x Visium	Human	Oral epithelial cancer	36002186	2022
Caetano_2023_oral_mucosa	Spatially resolved transcriptomics reveals pro-inflammatory fibroblast involved in lymphocyte recruitment through CXCL8 and CXCL10.	10x Visium	Human	Oral mucosa	36648332	2023
10x_demo_target_ovarian	Visium Spatial Targeted Demonstration	10x Visium	Human	Ovarian cancer	10x Genomics spatial gene expression demonstration datasets	2020
Barkely_2022_human_ovary	Cancer cell states recur across tumor types and form specific interactions with the tumor microenvironment	10x Visium	Human	Ovarian cancer	35931863	2022
Denisenko_2022_ovarian_cancer	Spatial transcriptomics reveals discrete tumour microenvironments and autocrine loops within ovarian cancer subclones	10x Visium	Human	Ovarian cancer	38570491	2024
Mori_2024_Human_ovarian_clear_cell_carcinoma	Targeting PDGF signaling of cancer-associated fibroblasts blocks feedback activation of HIF-1α and tumor progression of clear cell ovarian cancer	10x Visium	Human	Ovarian cancer	38670097	2024
Pavel_2023_Human_ovarian_cancer_GeneMind_Genolab_M	Shared inflammatory glial cell signature after stab wound injury, revealed by spatial, temporal, and cell-type-specific profiling of the murine cerebral cortex	10x Visium	Human	Ovarian cancer	38570482	2024
Pavel_2023_Human_ovarian_cancer_Illumina_NextSeq_2000	Shared inflammatory glial cell signature after stab wound injury, revealed by spatial, temporal, and cell-type-specific profiling of the murine cerebral cortex	10x Visium	Human	Ovarian cancer	38570482	2024
Stur_2021_human_ovarian_cancer_excellent_response	Spatially resolved transcriptomics of high-grade serous ovarian carcinoma	10x Visium	Human	Ovarian cancer	35252817	2022
Stur_2021_human_ovarian_cancer_poor_response	Spatially resolved transcriptomics of high-grade serous ovarian carcinoma	10x Visium	Human	Ovarian cancer	35252817	2022
Mo_2024_Human_Overlapping_lesion_of_breast	Tumour evolution and microenvironment interactions in 2D and 3D space	10x Visium	Human	Overlapping lesion of breast	39478210	2024
Deshpande_2023_Human_pancreatic_intraepithelial_neoplasia	Uncovering the spatial landscape of molecular interactions within the tumor microenvironment through latent spaces	10x Visium	Human	Pancreas	37080163	2023
Kim_2024_Human_pancreatic_cancer	Integrative analysis of spatial and single-cell transcriptome data from human pancreatic cancer reveals an intermediate cancer cell population associated with poor prognosis	10x Visium	Human	Pancreatic cancer	38297291	2024
Mo_2024_Human_Pancreas_NOS	Tumour evolution and microenvironment interactions in 2D and 3D space	10x Visium	Human	Pancreatic cancer	39478210	2024
Rabe_2022_pancreas	Assessment of Spatial Genomics for Oncology Discovery	10x Visium	Human	Pancreatic cancer	36452860	2022
Amani_2023_Human_Plexiform_neurofibroma	Integration of single-nuclei RNA-sequencing, spatial transcriptomics and histochemistry defines the complex microenvironment of NF1-associated plexiform neurofibromas	10x Visium	Human	Plexiform neurofibroma	37770931	2023
Xia_2023_Human_primary_central_nervous_system_lymphoma	Spatial single cell analysis of tumor microenvironment remodeling pattern in primary central nervous system lymphoma	10x Visium	Human	Primary central nervous system lymphoma	37120690	2023
10x_demo_FFPE_prostate	Visium Spatial for FFPE Demonstration	10x Visium	Human	Prostate	10x Genomics spatial gene expression demonstration datasets	2020
Joseph_2022_human_BPH	5-Alpha reductase inhibitors induce a prostate luminal to club cell transition in human benign prostatic hyperplasia	10x Visium	Human	Prostate	34928497	2022
10x_demo_FFPE_prostate_adj_norm	Visium Spatial for FFPE Demonstration	10x Visium	Human	Prostate (normal tissue adjacent to cancer)	10x Genomics spatial gene expression demonstration datasets	2020
10x_demo_FFPE_prostate_cancer	Visium Spatial for FFPE Demonstration	10x Visium	Human	Prostate cancer	10x Genomics spatial gene expression demonstration datasets	2020
Watanabe_2023_Prostate_Cancer	Spatial Gene Expression Analysis Reveals Characteristic Gene Expression Patterns of De Novo Neuroendocrine Prostate Cancer Coexisting with Androgen Receptor Pathway Prostate Cancer	10x Visium	Human	Prostate cancer	37240308	2023
Zou_20024_Human_prostate_cancer	Identification of an anaplastic subtype of prostate cancer amenable to therapies targeting SP1 or translation elongation	10x Visium	Human	Prostate cancer	38569039	2024
Mo_2024_Human_Kidney_NOS	Tumour evolution and microenvironment interactions in 2D and 3D space	10x Visium	Human	Renal cancer	39478210	2024
Cohen_2024_Human_scalp	Regulatory T cells in skin mediate immune privilege of the hair follicle stem cell niche	10x Visium	Human	Scalp	38181095	2024
Lu_2023_Human_Seminoma	Single-cell Multi-omics Analysis of Human Testicular Germ Cell Tumor Reveals its Molecular Features and Microenvironment II	10x Visium	Human	Seminoma	38123589	2023
Castillo_2022_psoriasis_ctrl	Spatial transcriptomics stratifies psoriatic disease severity by emergent cellular ecosystems	10x Visium	Human	Skin	37267384	2023
Castillo_2022_psoriasis_lesion	Spatial transcriptomics stratifies psoriatic disease severity by emergent cellular ecosystems	10x Visium	Human	Skin	37267384	2023
Castillo_2022_psoriasis_nl	Spatial transcriptomics stratifies psoriatic disease severity by emergent cellular ecosystems	10x Visium	Human	Skin	37267384	2023
Krausgruber_2023_sarcoidosis	Single-cell and spatial architecture of human tissue granulomas reveals an aberrant immune-regulatory program underlying sarcoidosis [spatial transcriptomics data]	10x Visium	Human	Skin	36750099	2023
Lowe_2024_Human_skin	Tertiary lymphoid structures sustain cutaneous B cell activity in hidradenitis suppurativa	10x Visium	Human	Skin	38113104	2024
Ma_2021_skin_leprosy	The cellular architecture of the antimicrobial response network in human leprosy granulomas	10x Visium	Human	Skin	34168371	2021
Ma_2021_skin_reversal	The cellular architecture of the antimicrobial response network in human leprosy granulomas	10x Visium	Human	Skin	34168371	2021
Ma_2021_skin_tuberculoid	The cellular architecture of the antimicrobial response network in human leprosy granulomas	10x Visium	Human	Skin	34168371	2021
Ma_2023_Human_Healthy_control_skin	Single cell and spatial sequencing define processes by which keratinocytes and fibroblasts amplify inflammatory responses in psoriasis	10x Visium	Human	Skin	37308489	2023
Ma_2023_Human_Psoriasis_skin	Single cell and spatial sequencing define processes by which keratinocytes and fibroblasts amplify inflammatory responses in psoriasis	10x Visium	Human	Skin	37308489	2023
Schäbitz_2022_lesional_atopic_dermatitis	Spatial transcriptomics landscape of lesions from non-communicable inflammatory skin diseases	10x Visium	Human	Skin	36513651	2022
Schäbitz_2022_lesional_atopic_dermatitis_lichen_planus	Spatial transcriptomics landscape of lesions from non-communicable inflammatory skin diseases	10x Visium	Human	Skin	36513651	2022
Schäbitz_2022_lesional_lichen_planus	Spatial transcriptomics landscape of lesions from non-communicable inflammatory skin diseases	10x Visium	Human	Skin	36513651	2022
Schäbitz_2022_lesional_psoriasis_lichen_planus	Spatial transcriptomics landscape of lesions from non-communicable inflammatory skin diseases	10x Visium	Human	Skin	36513651	2022
Schäbitz_2022_non_lesional_atopic_dermatitis	Spatial transcriptomics landscape of lesions from non-communicable inflammatory skin diseases	10x Visium	Human	Skin	36513651	2022
Schäbitz_2022_non_lesional_lichen_planus	Spatial transcriptomics landscape of lesions from non-communicable inflammatory skin diseases	10x Visium	Human	Skin	36513651	2022
Schäbitz_2022_pityriasis_rubra_pilaris_psoriasis	Spatial transcriptomics landscape of lesions from non-communicable inflammatory skin diseases	10x Visium	Human	Skin	36513651	2022
Sen_2022_skin	Endothelial Phospholipase C gamma2 Improves Outcomes of Diabetic Ischemic Limb Rescue Following VEGF Therapy	10x Visium	Human	Skin	35192691	2022
Singh_2022_skin	Genome-wide DNA hypermethylation opposes healing in patients with chronic wounds by impairing epithelial-mesenchymal transition	10x Visium	Human	Skin	35819852	2022
Subudhi_2024_Human_Skin	Metabolic coordination between skin epithelium and type 17 immunity sustains chronic skin inflammation	10x Visium	Human	Skin	38772365	2024
Bergenstrahle_2022_squamous_cell_carcinoma	Super-resolved spatial transcriptomics by deep data fusion	10x Visium	Human	Skin cancer	34845373	2022
Ji_2020_SCC_10x	Multimodal Analysis of Composition and Spatial Architecture in Human Squamous Cell Carcinoma	10x Visium	Human	Skin cancer	32579974	2020
10x_demo_target_spinal_cord	Visium Spatial Targeted Demonstration	10x Visium	Human	Spinal cord	10x Genomics spatial gene expression demonstration datasets	2020
Yadav_2023_spinal_cord	A cellular taxonomy of the adult human spinal cord	10x Visium	Human	Spinal cord	36731429	2023
Zhang_2024_Human_spinal_cord	Spatial transcriptomics and single-nucleus RNA sequencing reveal a transcriptomic atlas of adult human spinal cord	10x Visium	Human	Spinal cord	38289829	2024
Barkely_2022_human_stomach	Cancer cell states recur across tumor types and form specific interactions with the tumor microenvironment	10x Visium	Human	Stomach cancer	35931863	2022
Vicari_2024_Human_Striatum	Spatial multimodal analysis of transcriptomes and metabolomes in tissues	10x Visium	Human	Striatum	37667091	2024
Rauber_2024_Human_active_Psoriatic_Arthritis_patient	CD200(+) fibroblasts form a pro-resolving mesenchymal network in arthritis	10x Visium	Human	Synovium	38396288	2024
Rauber_2024_Human_healthy_synovial	CD200(+) fibroblasts form a pro-resolving mesenchymal network in arthritis	10x Visium	Human	Synovium	38396288	2024
Heimli_2022_thymus	Multimodal human thymic profiling reveals trajectories and cellular milieu for T agonist selection.	10x Visium	Human	Thymus	36741401	2022
Martínez_2024_Human_Graves_disease	Unraveling the molecular architecture of autoimmune thyroid diseases at spatial resolution	10x Visium	Human	Thyroid	39003267	2024
Martínez_2024_Human_Hashimotos_thyroiditis	Unraveling the molecular architecture of autoimmune thyroid diseases at spatial resolution	10x Visium	Human	Thyroid	39003267	2024
Martínez_2024_Human_health	Unraveling the molecular architecture of autoimmune thyroid diseases at spatial resolution	10x Visium	Human	Thyroid	39003267	2024
Cassier_2023_Human_endometrial_adenocarcinoma	Netrin-1 blockade inhibits tumour growth and EMT features in endometrial cancer	10x Visium	Human	Uterine cancer	37532934	2023
Mo_2024_Human_Uterus_NOS	Tumour evolution and microenvironment interactions in 2D and 3D space	10x Visium	Human	Uterine cancer	39478210	2024
Garcia_Alonso_2021_endometrium	Mapping the temporal and spatial dynamics of the human endometrium in vivo and in vitro	10x Visium	Human	Uterus	34857954	2021
Baker_2022_mouse_bladder	A Cellular Reference Resource for the Mouse Urinary Bladder	10x Visium	Mouse	Bladder	DOI: 10.1101/2021.09.20.461121	2021
Mirzazadeh_2023_mouse_bone	Spatially resolved transcriptomic profiling of degraded and challenging fresh frozen samples	10x Visium	Mouse	Bone	36720873	2023
10x_demo_FFPE_brain	Visium Spatial for FFPE Demonstration	10x Visium	Mouse	Brain	10x Genomics spatial gene expression demonstration datasets	2020
10x_demo_FFPE_brain_IF	Visium Spatial for FFPE Demonstration	10x Visium	Mouse	Brain	10x Genomics spatial gene expression demonstration datasets	2020
10x_demo_GE_coronal	Visium Spatial Gene Expression Demonstration	10x Visium	Mouse	Brain	10x Genomics spatial gene expression demonstration datasets	2020
10x_demo_GE_sagittal_ant1	Visium Spatial Gene Expression Demonstration	10x Visium	Mouse	Brain	10x Genomics spatial gene expression demonstration datasets	2020
10x_demo_GE_sagittal_ant2	Visium Spatial Gene Expression Demonstration	10x Visium	Mouse	Brain	10x Genomics spatial gene expression demonstration datasets	2020
10x_demo_GE_sagittal_post1	Visium Spatial Gene Expression Demonstration	10x Visium	Mouse	Brain	10x Genomics spatial gene expression demonstration datasets	2020
10x_demo_GE_sagittal_post2	Visium Spatial Gene Expression Demonstration	10x Visium	Mouse	Brain	10x Genomics spatial gene expression demonstration datasets	2020
10x_demo_IF_mouse_brain_GFAP	Visium Spatial Gene Expression Fluorescent Demonstration	10x Visium	Mouse	Brain	10x Genomics spatial gene expression demonstration datasets	2020
10x_demo_IF_mouse_brain_NeuN	Visium Spatial Gene Expression Fluorescent Demonstration	10x Visium	Mouse	Brain	10x Genomics spatial gene expression demonstration datasets	2020
Akeret_2022_brain	Spatial transcriptome data from coronal mouse brain sections after striatal injection of heme and heme-hemopexin	10x Visium	Mouse	Brain	35141374	2022
Bahl_2022_brain	Mapping the spatial transcriptomic signature of the hippocampus during memory consolidation	10x Visium	Mouse	Brain	37773230	2023
Di_2023_Mouse_embryonic_brain	Spatial transcriptomics map of the embryonic mouse brain - a tool to explore neurogenesis	10x Visium	Mouse	Brain	37855382	2023
Frederike_2024_Mouse_Brain	Enhanced In Situ Spatial Proteomics by Effective Combination of MALDI Imaging and LC-MS/MS	10x Visium	Mouse	Brain	38996918	2024
Hahn_2023_Mouse_Brain	Protecting RNA quality for spatial transcriptomics while improving immunofluorescent staining quality	10x Visium	Mouse	Brain	37274189	2023
Hasel_2021_coronal	Neuroinflammatory astrocyte subtypes in the mouse brain	10x Visium	Mouse	Brain	34413515	2021
Hasel_2022_brain	Microglial INPP5D limits plaque formation and glial reactivity in the PSAPP mouse model of Alzheimer's disease	10x Visium	Mouse	Brain	36448627	2023
Joglekar_2021_saggital	A spatially resolved brain region- and cell type-specific isoform atlas of the postnatal mouse brain	10x Visium	Mouse	Brain	33469025	2021
Johnson_2022_APOE	APOE modulates microglial immunometabolism in response to age, amyloid pathology, and inflammatory challenge [Spatial transcriptomics]	10x Visium	Mouse	Brain	36871219	2023
Kleshchevnikov_2022_brain	Cell2location maps fine-grained cell types in spatial transcriptomics	10x Visium	Mouse	Brain	35027729	2022
Liu_2023_hypothalamus_ad	Moxibustion improves hypothalamus Aqp4 polarization in APP/PS1 mice: Evidence from spatial transcriptomics	10x Visium	Mouse	Brain	36819717	2023
Liu_2023_hypothalamus_ad_moxi	Moxibustion improves hypothalamus Aqp4 polarization in APP/PS1 mice: Evidence from spatial transcriptomics	10x Visium	Mouse	Brain	36819717	2023
Liu_2023_hypothalamus_ctrl	Moxibustion improves hypothalamus Aqp4 polarization in APP/PS1 mice: Evidence from spatial transcriptomics	10x Visium	Mouse	Brain	36819717	2023
Mann_2023_Mouse_Brain	Bacterial TLR2/6 Ligands Block Ciliogenesis, Derepress Hedgehog Signaling, and Expand the Neocortex	10x Visium	Mouse	Brain	37052506	2023
Mirzazadeh_2023_mouse_brain	Spatially resolved transcriptomic profiling of degraded and challenging fresh frozen samples	10x Visium	Mouse	Brain	36720873	2023
Pham_2023_Mouse_Brain	Robust mapping of spatiotemporal trajectories and cell-cell interactions in healthy and diseased tissues	10x Visium	Mouse	Brain	38007580	2023
Piña_2023_Mouse_Mid_palatal_coronal	Multimodal spatiotemporal transcriptomic resolution of embryonic palate osteogenesis	10x Visium	Mouse	Brain	37709732	2023
Ratz_2021	Clonal relations in the mouse brain revealed by single-cell and spatial transcriptomics	10x Visium	Mouse	Brain	35210624	2022
Sun_2022_mouse_coronal	Excitatory SST neurons in the medial paralemniscal nucleus control repetitive self-grooming and encode reward	10x Visium	Mouse	Brain	36070748	2022
Vanrobaeys_2023_brain_ctrl	Spatial transcriptomics reveals unique gene expression changes in different brain regions after sleep deprivation	10x Visium	Mouse	Brain	36712009	2023
Vanrobaeys_2023_brain_sleep_deprived	Spatial transcriptomics reveals unique gene expression changes in different brain regions after sleep deprivation	10x Visium	Mouse	Brain	36712009	2023
Villacampa_2021_mouse_FFPE_brain_hippocampus	Genome-wide spatial expression profiling in formalin-fixed tissues	10x Visium	Mouse	Brain	36776149	2021
Wang_2023_Mouse_Brain	Spatial transcriptomic analysis of the mouse brain following chronic social defeat	10x Visium	Mouse	Brain	38264685	2023
Welch_2022_brain	Neurons burdened by DNA double-strand breaks incite microglia activation through antiviral-like signaling in neurodegeneration	10x Visium	Mouse	Brain	36170369	2022
Yao_2021	A taxonomy of transcriptomic cell types across the isocortex and hippocampal formation	10x Visium	Mouse	Brain	34004146	2021
Zhang_2022_ivh_ctrl	Discovering Haematoma-Stimulated Circuits for Secondary Brain Injury after Intraventricular Haemorrhage by Spatial Transcriptome Analysis	10x Visium	Mouse	Brain	36825001	2023
Zhang_2022_ivh_injec	Discovering Haematoma-Stimulated Circuits for Secondary Brain Injury after Intraventricular Haemorrhage by Spatial Transcriptome Analysis	10x Visium	Mouse	Brain	36825001	2023
Zhang_2022_ivh_sham	Discovering Haematoma-Stimulated Circuits for Secondary Brain Injury after Intraventricular Haemorrhage by Spatial Transcriptome Analysis	10x Visium	Mouse	Brain	36825001	2023
Zhu_2024_Mouse_brain_visium	Custom microfluidic chip design enables cost-effective three-dimensional spatiotemporal transcriptomics with a wide field of view	10x Visium	Mouse	Brain	39256584	2024
Januszyk_2022_breast	Multiomic analysis reveals conservation of cancer associated fibroblast phenotypes across species and tissue of origin [spatial trascriptomics]	10x Visium	Mouse	Breast	36270275	2022
Januszyk_2022_breast_cancer	Multiomic analysis reveals conservation of cancer associated fibroblast phenotypes across species and tissue of origin [spatial trascriptomics]	10x Visium	Mouse	Breast cancer	36270275	2022
Rabe_2022_B16F10	Assessment of Spatial Genomics for Oncology Discovery	10x Visium	Mouse	Cancer (B16F10 tumor cell line)	36452860	2022
Rabe_2022_MC38	Assessment of Spatial Genomics for Oncology Discovery	10x Visium	Mouse	Cancer (MC38 tumor cell line)	36452860	2022
Lopez_2021_tumor_lymph	DestVI identifies continuums of cell types in spatial transcriptomics data	10x Visium	Mouse	Cancer (MCA tumor cell line)	35449415	2022
Koupourtidou_2024_Mouse_cerebral_cortex	Shared inflammatory glial cell signature after stab wound injury, revealed by spatial, temporal, and cell-type-specific profiling of the murine cerebral cortex	10x Visium	Mouse	Cerebral cortex	38570482	2024
Parigi_2022_colon	The spatial transcriptomic landscape of the healing mouse intestine following damage	10x Visium	Mouse	Colon	35149721	2022
Das_2024_Mouse_Colonic_Swiss	Time-series spatial transcriptomic analysis of murine colon undergoing AOM-DSS tumorigenesis with and without LXR activation	10x Visium	Mouse	Colon and AOM/DSS-induced colorectal cancer	39567700	2024
Kaplan_2024_Mouse_embryos_diaphragm_muscles	Spatial transcriptomics in embryonic mouse diaphragm muscle reveals regional gradients and subdomains of developmental gene expression	10x Visium	Mouse	Diaphragm muscles	38883818	2024
Tower_2022_mouse_amputation_no_treatment	Spatial transcriptomics reveals metabolic changes underly age-dependent declines in digit regeneration.	10x Visium	Mouse	Digits	35616636	2022
Tower_2022_mouse_amputation_OAA	Spatial transcriptomics reveals metabolic changes underly age-dependent declines in digit regeneration.	10x Visium	Mouse	Digits	35616636	2022
Gu_2022_embryonic_heart	Multi-omics profiling visualizes dynamics of cardiac development and functions	10x Visium	Mouse	Embryo	36577384	2022
Sanchez-Ferras_embryo	A coordinated progression of progenitor cell states initiates urinary tract development	10x Visium	Mouse	Embryo	33976190	2021
Wu_2022_mouse_embryonic_heart	PRDM16 Is a Compact Myocardium-Enriched Transcription Factor Required to Maintain Compact Myocardial Cardiomyocyte Identity in Left Ventricle	10x Visium	Mouse	Embryo	34915728	2022
Zhao_2022_mouse_embryo_stomach_intestine	Mesenchymal-epithelial interaction regulates gastrointestinal tract development in mouse embryos	10x Visium	Mouse	Embryo	35830795	2022
Tower_2021_cranial	Spatial transcriptomics reveals a role for sensory nerves in preserving cranial suture patency through modulation of BMP/TGF-β signaling	10x Visium	Mouse	Embryonic brain	34663698	2021
Xiao_2023_Mouse_Femur	Spatial transcriptomic interrogation of the murine bone marrow signaling landscape	10x Visium	Mouse	Femur	37926705	2023
Stec_2023_Mouse_Dystrophic_gastrocnemius_plantaris_muscle	A cellular and molecular spatial atlas of dystrophic muscle	10x Visium	Mouse	Gastrocnemius and plantaris muscles	37410813	2023
Stec_2023_Mouse_PostInjury_Health_gastrocnemius_plantaris_muscle	A cellular and molecular spatial atlas of dystrophic muscle	10x Visium	Mouse	Gastrocnemius and plantaris muscles	37410813	2023
Stec_2023_Mouse_WT_gastrocnemius_plantaris_muscle	A cellular and molecular spatial atlas of dystrophic muscle	10x Visium	Mouse	Gastrocnemius and plantaris muscles	37410813	2023
Calcagno_2022_cardiac	Single-cell and spatial transcriptomics of the infarcted heart define the dynamic onset of the border zone in response to mechanical destabilization	10x Visium	Mouse	Heart	39086770	2022
Cui_2021_MI	Nrf1 promotes heart regeneration and repair by regulating proteostasis and redox balance	10x Visium	Mouse	Heart	34489413	2021
Jung_2022_mouse_heart_MI	Spatiotemporal dynamics of macrophage heterogeneity and a potential function of Trem2<sup>hi</sup> macrophages in infarcted hearts	10x Visium	Mouse	Heart	35933399	2022
Mantri_2023_mouse_heart_mock_inf	Spatiotemporal transcriptomics reveals pathogenesis of viral myocarditis	10x Visium	Mouse	Heart	36970396	2022
Mantri_2023_mouse_heart_T1L_inf	Spatiotemporal transcriptomics reveals pathogenesis of viral myocarditis	10x Visium	Mouse	Heart	36970396	2022
Misra_2021_neonatal_heart	Characterizing Neonatal Heart Maturation, Regeneration, and Scar Resolution Using Spatial Transcriptomics	10x Visium	Mouse	Heart	35050211	2021
Porritt_2021_mouse_heart	NLRP3 Inflammasome Mediates Immune-Stromal Interactions in Vasculitis	10x Visium	Mouse	Heart	34517723	2021
Yamada_2022_heart	Spatiotemporal transcriptome analysis reveals critical roles for mechano-sensing genes at the border zone in remodeling after myocardial infarction	10x Visium	Mouse	Heart	39195917	2022
Lebrigand_2020_HPC	The spatial landscape of gene expression isoforms in tissue sections	10x Visium	Mouse	Hippocampus	36928528	2023
Mantri_2023_mouse_illeum_mock_inf	Spatiotemporal transcriptomics reveals pathogenesis of viral myocarditis	10x Visium	Mouse	Intestine	36970396	2022
Mantri_2023_mouse_illeum_T1L_inf	Spatiotemporal transcriptomics reveals pathogenesis of viral myocarditis	10x Visium	Mouse	Intestine	36970396	2022
Niec_2022_mouse_large_intestine	Lymphatics act as a signaling hub to regulate intestinal stem cell activity	10x Visium	Mouse	Intestine	35728595	2022
Niec_2022_mouse_small_intestine	Lymphatics act as a signaling hub to regulate intestinal stem cell activity	10x Visium	Mouse	Intestine	35728595	2022
Tower_2021_mouse_sensory	Spatial transcriptomics reveals a role for sensory nerves in preserving cranial suture patency through modulation of BMP/TGF-β signaling	10x Visium	Mouse	Joints	34663698	2021
10x_demo_FFPE_kidney	Visium Spatial for FFPE Demonstration	10x Visium	Mouse	Kidney	10x Genomics spatial gene expression demonstration datasets	2020
10x_demo_GE_kidney_coronal	Visium Spatial Gene Expression Demonstration	10x Visium	Mouse	Kidney	10x Genomics spatial gene expression demonstration datasets	2020
Dixon_2022_AKI	Spatially Resolved Transcriptomic Analysis of Acute Kidney Injury in a Female Murine Model	10x Visium	Mouse	Kidney	34853151	2022
Erman_2024_Mouse_kideny	Aristolochic Acid Nephropathy 2 week time point of CD45+ cells	10x Visium	Mouse	Kidney	GSE228516	2024
Ferreira_2021_kidney_mouse_healthy	Integration of spatial and single cell transcriptomics localizes epithelial-immune cross-talk in kidney injury	10x Visium	Mouse	Kidney	34003797	2021
Ferreira_2021_kidney_mouse_injured	Integration of spatial and single cell transcriptomics localizes epithelial-immune cross-talk in kidney injury	10x Visium	Mouse	Kidney	34003797	2021
Ferreira_2021_kidney_mouse_pathological	Integration of spatial and single cell transcriptomics localizes epithelial-immune cross-talk in kidney injury	10x Visium	Mouse	Kidney	34003797	2021
Gharaie_2023_Mouse_kidney	Single cell and spatial transcriptomics analysis of kidney double negative T lymphocytes in normal and ischemic mouse kidneys	10x Visium	Mouse	Kidney	38017015	2023
Gharaie_2023_Mouse_kidney_treated_with_ischemic_reperfusion_injury	Single cell and spatial transcriptomics analysis of kidney double negative T lymphocytes in normal and ischemic mouse kidneys	10x Visium	Mouse	Kidney	38017015	2023
Villacampa_2021_kidney_organoid	Genome-wide spatial expression profiling in formalin-fixed tissues	10x Visium	Mouse	Kidney	36776149	2021
Wu_2024_Mouse_Kidney	High resolution spatial profiling of kidney injury and repair using RNA hybridization-based in situ sequencing	10x Visium	Mouse	Kidney	38360882	2024
Mauduit_2022_lacrimal_gland	Visium spatial transcriptomics analysis of lacrimal gland during chronic inflammation progression.	10x Visium	Mouse	Lacrimal gland	36341342	2022
Ben_Moshe_2022_liver	The spatiotemporal program of zonal liver regeneration following acute injury	10x Visium	Mouse	Liver	35659879	2022
Chen_2024_Mouse_liver	Hepatocyte-macrophage crosstalk via the PGRN-EGFR axis modulates ADAR1-mediated immunity in the liver	10x Visium	Mouse	Liver	38935501	2024
Guilliams_2022_mouse_liver	Spatial proteogenomics reveals distinct and evolutionarily conserved hepatic macrophage niches	10x Visium	Mouse	Liver	35021063	2022
Habenicht_2022_mouse_liver	A new hallmark pathology of viral hepatitis and nonalcoholic fatty liver disease	10x Visium	Mouse	Liver	35021063	2022
Matchett_2023_mouse_liver_apap	Multimodal decoding of human liver regeneration	10x Visium	Mouse	Liver	38693268	2024
Matchett_2023_mouse_liver_healthy	Multimodal decoding of human liver regeneration	10x Visium	Mouse	Liver	38693268	2024
Zhou_2024_Mouse_Iiver	Perturbed liver gene zonation in a mouse model of non-alcoholic steatohepatitis	10x Visium	Mouse	Liver	38428673	2024
Zhou_2024_Mouse_Non_alcoholic_steatohepatitis	Perturbed liver gene zonation in a mouse model of non-alcoholic steatohepatitis	10x Visium	Mouse	Liver	38428673	2024
Villacampa_2021_lung_organoid	Genome-wide spatial expression profiling in formalin-fixed tissues	10x Visium	Mouse	Lung	36776149	2021
Dhainaut_2022_tumor	Spatial CRISPR genomics identifies regulators of the tumor microenvironment	10x Visium	Mouse	Lung cancer	35290801	2022
Yang_2022_lung_cancer	Gramd2+ alveolar type 1 cells can serve as a cell of origin for lung adenocarcinoma	10x Visium	Mouse	Lung cancer	DOI: 10.1101/2022.10.29.514334	2022
Lopez_2021_lymph_node	DestVI identifies continuums of cell types in spatial transcriptomics data	10x Visium	Mouse	Lymph node	35449415	2022
Rahimikollu_2024_Mouse_Mediastinal_lymph_nodes	SLIDE: Significant Latent Factor Interaction Discovery and Exploration across biological domains	10x Visium	Mouse	Mediastinal lymph node	38374265	2024
Filipescu_2023_Mouse_melanomas	MacroH2A restricts inflammatory gene expression in melanoma cancer-associated fibroblasts by coordinating chromatin looping	10x Visium	Mouse	Melanoma	37605008	2023
Domanskyi_2024_Mouse_metastatic_melanoma	Nextflow pipeline for Visium and H&E data from patient-derived xenograft samples	10x Visium	Mouse	Metastatic melanoma	38626768	2024
Giodani_2022_muscle	Spatially resolved transcriptomics reveals innervation-responsive functional cluster in skeletal muscle.	10x Visium	Mouse	Muscle	36543136	2022
Larouche_2023_mouse_ITD1	Spatiotemporal mapping of immune and stem cell dysregulation after volumetric muscle loss	10x Visium	Mouse	Muscle	36821376	2023
Larouche_2023_mouse_no_treatment	Spatiotemporal mapping of immune and stem cell dysregulation after volumetric muscle loss	10x Visium	Mouse	Muscle	36821376	2023
Larouche_2023_mouse_PBS	Spatiotemporal mapping of immune and stem cell dysregulation after volumetric muscle loss	10x Visium	Mouse	Muscle	36821376	2023
McKellar_2020_hindlimb	Large-scale integration of single-cell transcriptomic data captures transitional progenitor states in mouse skeletal muscle regeneration	10x Visium	Mouse	Muscle	34773081	2021
Patsalos_2024_Mouse_Musle_CTX_induced_acute_sterile_muscle_injury	Spatiotemporal transcriptomic mapping of regenerative inflammation in skeletal muscle reveals a dynamic multilayered tissue architecture	10x Visium	Mouse	Muscle	39190487	2024
Young_2022_gastroc_muscle	Muscle injury induces a transient senescence-like state that is required for myofiber growth during muscle regeneration [Spatial Transcriptomics]	10x Visium	Mouse	Muscle	36190443	2022
Lebrigand_2020_OB	The spatial landscape of gene expression isoforms in tissue sections	10x Visium	Mouse	Olfactory bulb	36928528	2023
Russ_2022_mouse_ovary	Spatially resolved transcriptomic profiling of ovarian aging in mice.	10x Visium	Mouse	Ovary	35996587	2022
Sans_2023_Mouse_pancreas	Spatial Transcriptomics of Intraductal Papillary Mucinous Neoplasms of the Pancreas Identifies NKX6-2 as a Driver of Gastric Differentiation and Indolent Biological Potential	10x Visium	Mouse	Pancreas	37285225	2023
Tindall_2024_Mouse_acute_pancreatitis	Aging- and alcohol-associated spatial transcriptomic signature in mouse acute pancreatitis reveals heterogeneity of inflammation and potential pathogenic factors	10x Visium	Mouse	Pancreas	38940937	2024
Ng_2024_Mouse_pancreatic_tumor	Deterministic reprogramming of neutrophils within tumors	10x Visium	Mouse	Pancreatic cancer	38207030	2024
Caronni_2023_Mouse_PDAC	IL-1β(+) macrophages fuel pathogenic inflammation in pancreatic cancer	10x Visium	Mouse	Pancreatic ductal adenocarcinoma	37914939	2023
Foster_2021_mouse_skin_wounds	Integrated spatial multiomics reveals fibroblast fate during tissue repair	10x Visium	Mouse	Skin	34620713	2021
Lengrand_2023_Mouse_LKPR_control	Pharmacological targeting of netrin-1 inhibits EMT in cancer	10x Visium	Mouse	Skin	37532929	2023
Nakata_2023_Mouse_Wounds	Genetic vulnerability to Crohn's disease reveals a spatially resolved epithelial restitution program	10x Visium	Mouse	Skin	37878672	2023
Shruti_2021_skin	Interleukin-17 governs hypoxic adaptation of injured epithelium	10x Visium	Mouse	Skin	35709248	2022
Barkely_2022_mouse_melanoma	Cancer cell states recur across tumor types and form specific interactions with the tumor microenvironment	10x Visium	Mouse	Skin cancer	35931863	2022
Karras_2022_melanoma_visium	A cellular hierarchy in melanoma uncouples growth and metastasis	10x Visium	Mouse	Skin cancer	36131018	2022
Pascual_2021_Schwann_xenograft_control_diet	Dietary palmitic acid promotes a prometastatic memory via Schwann cells	10x Visium	Mouse	Skin cancer	34759321	2021
Pascual_2021_Schwann_xenograft_palm_diet	Dietary palmitic acid promotes a prometastatic memory via Schwann cells	10x Visium	Mouse	Skin cancer	34759321	2021
Renz_2024_Mouse_skin_tumor	In vivo single-cell CRISPR uncovers distinct TNF programmes in tumour evolution	10x Visium	Mouse	Skin tumor (DMBA/TPA-induced)	39020166	2024
Das_2024_Mouse_small_intestine	Time-series spatial transcriptomic analysis of murine small intestine (SI) undergoing irradiation induced injury-repair with and without LXR activation	10x Visium	Mouse	Small intestine	39567700	2024
Kathe_2022_mouse_spinal_cord	The neurons that restore walking after paralysis.	10x Visium	Mouse	Spinal cord	36352232	2022
Fortelny_2024_Mouse_Spleen	JAK-STAT signaling maintains homeostasis in T cells and macrophages	10x Visium	Mouse	Spleen	38658806	2024
Topchyan_2022_spleen	Spatial transcriptomics demonstrates the role of CD4 T cells in effector CD8 T cell differentiation during chronic viral infection.	10x Visium	Mouse	Spleen	36450262	2022
Lengrand_2023_Mouse_LKPR_skin_cancer	Pharmacological targeting of netrin-1 inhibits EMT in cancer	10x Visium	Mouse	Squamous cell carcinoma	37532929	2023
Akiyama_2022_gastric_cancer	Spatial transcriptomics data of GAN-KP tumor treated with regorafenib	10x Visium	Mouse	Stomach cancer	36543251	2023
Yamasaki_2022_gastric_cancer	Spatial transcriptome analysis of gastric cancer which GAN-KP transplanted C57BL/6J mouse	10x Visium	Mouse	Stomach cancer	34931404	2022
Mantas_2024_Mouse_striatum	Claustrum and dorsal endopiriform cortex complex cell-identity is determined by Nurr1 and regulates hallucinogenic-like states in mice	10x Visium	Mouse	Striatum	39289358	2024
Vicari_2024_Mouse_Striatum	Spatial multimodal analysis of transcriptomes and metabolomes in tissues	10x Visium	Mouse	Striatum	37667091	2024
Vicari_2024_Mouse_Substantia_Nigra	Spatial multimodal analysis of transcriptomes and metabolomes in tissues	10x Visium	Mouse	Substantia nigra	37667091	2024
Cherief_2023_Mouse_tendons	TrkA-mediated sensory innervation of injured mouse tendon supports tendon sheath progenitor cell expansion and tendon repair	10x Visium	Mouse	Tendon	38117901	2023
Kousa_2024_Mouse_thymus	Age-related epithelial defects limit thymic function and regeneration	10x Visium	Mouse	Thymus	39112630	2024
Pascual_2021_xenograft	Dietary palmitic acid promotes a prometastatic memory based on Schwann Cell activation	10x Visium	Mouse	Tumor xenograft	34759321	2021
Li_2022_mouse_uterine	Spatial transcriptomic profiles of mouse uterine microenvironments at pregnancy day 7.5†	10x Visium	Mouse	Uterus	35357464	2022
Chaker_2023_Mouse_Brain	Pregnancy-responsive pools of adult neural stem cells for transient neurogenesis in mothers	10x Visium	Mouse	Ventricular-subventricular zone	37995223	2023
Dinesh_2024_Pig_heart	Cellular heterogeneity of pluripotent stem cell-derived cardiomyocyte grafts is mechanistically linked to treatable arrhythmias	10x Visium	Pig	Heart	39196193	2024
Cheung_2024_Pig_Kidney	Spatiotemporal immune atlas of a clinical-grade gene-edited pig-to-human kidney xenotransplant	10x Visium	Pig	Kidney	38605083	2024
Jin_2021_pig	A pig BodyMap transcriptome reveals diverse tissue physiologies and evolutionary dynamics of transcription	10x Visium	Pig	Mixed tissues	34140474	2021
Rabe_2022_colon	Assessment of Spatial Genomics for Oncology Discovery	10x Visium	Rat	Intestine	36452860	2022
Hunter_2021_zebrafish_melanoma	Spatially resolved transcriptomics reveals the architecture of the tumor-microenvironment interface	10x Visium	Zebrafish	Skin cancer	34725363	2021
Schott_2024_Human_Primary_HNSCC_xenium	Open-ST: High-resolution spatial transcriptomics in 3D	10x Xenium	Human	Head and neck squamous cell carcinoma	38917789	2024
Schott_2024_Metastatic_lymph_node_xenium	Open-ST: High-resolution spatial transcriptomics in 3D	10x Xenium	Human	Lymph node metastasis (HNSCC patients)	38917789	2024
Xenium_mouse_brain_WT_AD	10x Xenium Demo Dataset	10x Xenium	Mouse	Brain	10x Xenium demonstration dataset	2023
Jin_2022_brain	Cross-amplified Barcodes on Slides for Spatial Transcriptomics Sequencing	CBSST-Seq	Mouse	Brain	DOI: 10.1101/2022.08.25.504658	2022
Cosmx_mennillo_colon_HC	Single-cell and spatial multi-omics highlight effects of anti-integrin therapy across cellular compartments in ulcerative colitis	CosMx	Human	Colon	36711576	2024
Cosmx_mennillo_colon_UC_NoRes	Single-cell and spatial multi-omics highlight effects of anti-integrin therapy across cellular compartments in ulcerative colitis	CosMx	Human	Colon	36711576	2024
Cosmx_mennillo_colon_UC_Res	Single-cell and spatial multi-omics highlight effects of anti-integrin therapy across cellular compartments in ulcerative colitis	CosMx	Human	Colon	36711576	2024
Wirth_2023_cerebellum	Spatial Transcriptomics Using Multiplexed Deterministic Barcoding in Tissue	DBiT-seq	Mouse	Brain	36934108	2023
Zhu_2024_Mouse_brain_DBiT_seq	Custom microfluidic chip design enables cost-effective three-dimensional spatiotemporal transcriptomics with a wide field of view	DBiT-seq	Mouse	Brain	39256584	2024
GSE156862_embryo	Spatial transcriptome sequencing of FFPE tissues at cellular level	DBiT-seq	Mouse	Embryo	DOI: 10.1101/2020.10.13.338475	2020
Liu_2020_mouse	High-Spatial-Resolution Multi-Omics Sequencing via Deterministic Barcoding in Tissue	DBiT-seq	Mouse	Embryo	33188776	2020
Wirth_2023_heart	Spatial Transcriptomics Using Multiplexed Deterministic Barcoding in Tissue	DBiT-seq	Mouse	Heart	36934108	2023
GSE156862_heart	Spatial transcriptome sequencing of FFPE tissues at cellular level	DBiT-seq	Mouse	Heart (aorta, atrium, ventricle)	DOI: 10.1101/2020.10.13.338475	2020
Wirth_2023_kidney	Spatial Transcriptomics Using Multiplexed Deterministic Barcoding in Tissue	DBiT-seq	Mouse	Kidney	36934108	2023
Wirth_2023_liver	Spatial Transcriptomics Using Multiplexed Deterministic Barcoding in Tissue	DBiT-seq	Mouse	Liver	36934108	2023
Wirth_2023_pancrea	Spatial Transcriptomics Using Multiplexed Deterministic Barcoding in Tissue	DBiT-seq	Mouse	Pancreas	36934108	2023
Wirth_2023_spleen	Spatial Transcriptomics Using Multiplexed Deterministic Barcoding in Tissue	DBiT-seq	Mouse	Spleen	36934108	2023
Zhu_2024_Mouse_brain_Decoder_seq	Custom microfluidic chip design enables cost-effective three-dimensional spatiotemporal transcriptomics with a wide field of view	Decoder-seq	Mouse	Brain	39256584	2024
Borm_2022_eel_brain	Scalable in situ single-cell profiling by electrophoretic capture of mRNA using EEL FISH	EEL-FISH	Mouse	Brain	36138169	2023
Zhu_2024_Mouse_brain_MAGIC_seq	Custom microfluidic chip design enables cost-effective three-dimensional spatiotemporal transcriptomics with a wide field of view	MAGIC-seq	Mouse	Brain	39256584	2024
Fang_2022_mtg	Conservation and divergence of cortical cell organization in human and mouse revealed by MERFISH	MERFISH	Human	Brain	35771910	2022
Fang_2022_stg	Conservation and divergence of cortical cell organization in human and mouse revealed by MERFISH	MERFISH	Human	Brain	35771910	2022
Wang_2024_Human_brain_MERFISH	Molecular and cellular dynamics of the developing human neocortex at single-cell resolution	MERFISH	Human	Brain	39131371	2024
Chen_2015_fibroblast	Spatially resolved, highly multiplexed RNA profiling in single cells	MERFISH	Human	Fibroblasts	25858977	2015
Moffitt_2018	Molecular, spatial, and functional single-cell profiling of the hypothalamic preoptic region	MERFISH	Mouse	Brain	30385464	2018
Littman_2021_HPC	JSTA: joint cell segmentation and cell type annotation for spatial transcriptomics	MERFISH	Mouse	Hippocampus	34057817	2021
Chen_2021_NAc	Decoding molecular and cellular heterogeneity of mouse nucleus accumbens	MERFISH	Mouse	Nucleus accumbens	34663959	2021
BrainImageLibrary_PAG_Father_parenting	MERFISH imaging of the mouse periaqueductal gray	MERFISH	Mouse	Periaqueductal gray	Allen Brain Map Image Library data collection	2022
BrainImageLibrary_PAG_Female_fear	MERFISH imaging of the mouse periaqueductal gray	MERFISH	Mouse	Periaqueductal gray	Allen Brain Map Image Library data collection	2022
BrainImageLibrary_PAG_Female_mating	MERFISH imaging of the mouse periaqueductal gray	MERFISH	Mouse	Periaqueductal gray	Allen Brain Map Image Library data collection	2022
BrainImageLibrary_PAG_Female_naive	MERFISH imaging of the mouse periaqueductal gray	MERFISH	Mouse	Periaqueductal gray	Allen Brain Map Image Library data collection	2022
BrainImageLibrary_PAG_Male_aggression	MERFISH imaging of the mouse periaqueductal gray	MERFISH	Mouse	Periaqueductal gray	Allen Brain Map Image Library data collection	2022
BrainImageLibrary_PAG_Male_fear	MERFISH imaging of the mouse periaqueductal gray	MERFISH	Mouse	Periaqueductal gray	Allen Brain Map Image Library data collection	2022
BrainImageLibrary_PAG_Male_mating	MERFISH imaging of the mouse periaqueductal gray	MERFISH	Mouse	Periaqueductal gray	Allen Brain Map Image Library data collection	2022
BrainImageLibrary_PAG_Male_naive	MERFISH imaging of the mouse periaqueductal gray	MERFISH	Mouse	Periaqueductal gray	Allen Brain Map Image Library data collection	2022
BrainImageLibrary_PAG_Mother_parenting	MERFISH imaging of the mouse periaqueductal gray	MERFISH	Mouse	Periaqueductal gray	Allen Brain Map Image Library data collection	2022
BrainImageLibrary_PAG_Pup_aggression	MERFISH imaging of the mouse periaqueductal gray	MERFISH	Mouse	Periaqueductal gray	Allen Brain Map Image Library data collection	2022
BrainImageLibrary_PAG_Virgin_female_parenting	MERFISH imaging of the mouse periaqueductal gray	MERFISH	Mouse	Periaqueductal gray	Allen Brain Map Image Library data collection	2022
Schott_2024_Human_Primary_HNSCC_OpenST	Open-ST: High-resolution spatial transcriptomics in 3D	Open-ST	Human	Head and neck squamous cell carcinoma	38917789	2024
Schott_2024_Human_Healthy_lymph_node_OpenST	Open-ST: High-resolution spatial transcriptomics in 3D	Open-ST	Human	Lymph node	38917789	2024
Schott_2024_Human_Metastatic_lymph_node_OpenST	Open-ST: High-resolution spatial transcriptomics in 3D	Open-ST	Human	Lymph node metastasis (HNSCC patients)	38917789	2024
Schott_2024_Mouse_E13_head_OpenST	Open-ST: High-resolution spatial transcriptomics in 3D	Open-ST	Mouse	Brain	38917789	2024
Codeluppi_2018_SS	Spatial organization of the somatosensory cortex revealed by osmFISH	osmFISH	Mouse	Somatosensory cortex	30377364	2018
Srivatsan_2021_embryo	Embryo-scale, single-cell spatial transcriptomics	sci-Space	Mouse	Embryo	34210887	2021
Lohoff_2021	Integration of spatial and single-cell transcriptomic data elucidates mouse organogenesis	seqFISH	Mouse	Embryo	34489600	2022
Shah_2016_HPC	In situ transcription profiling of single cells reveals spatial organization of cells in the mouse hippocampus	seqFISH	Mouse	Hippocampus	27764670	2016
Polonsky_2024_Mouse_Kidney_Injury_seqFISH	Spatial transcriptomics defines injury specific microenvironments and cellular interactions in kidney regeneration and disease	seqFISH	Mouse	Kidney	39237549	2024
Polonsky_2024_Mouse_Kidney_seqFISH	Spatial transcriptomics defines injury specific microenvironments and cellular interactions in kidney regeneration and disease	seqFISH	Mouse	Kidney	39237549	2024
ENG_2019_cortex	Transcriptome-scale super-resolved imaging in tissues by RNA seqFISH+	seqFISH+	Mouse	Cerebral cortex	30911168	2019
ENG_2019_OB	Transcriptome-scale super-resolved imaging in tissues by RNA seqFISH+	seqFISH+	Mouse	Olfactory bulb	30911168	2019
Zhu_2018_VIS	Identification of spatially associated subpopulations by combining scRNAseq and sequential fluorescence in situ hybridization data	seqFISH+	Mouse	Visual cortex	30371680	2018
Biermann_2022_brain_metastasis	Dissecting the treatment-naive ecosystem of human melanoma brain metastasis	Slide-seq	Human	Brain cancer	35803246	2022
Biermann_2022_sub_metastasis	Dissecting the treatment-naive ecosystem of human melanoma brain metastasis	Slide-seq	Human	Brain cancer	35803246	2022
Lake_2023_kidney_cortex	An atlas of healthy and injured cell states and niches in the human kidney	Slide-seq	Human	Kidney	37468583	2023
Lake_2023_kidney_cortex_medulla	An atlas of healthy and injured cell states and niches in the human kidney	Slide-seq	Human	Kidney	37468583	2023
Lake_2023_kidney_medulla	An atlas of healthy and injured cell states and niches in the human kidney	Slide-seq	Human	Kidney	37468583	2023
Marshall_2022_human_kidney_cortex	High-resolution Slide-seqV2 spatial transcriptomics enables discovery of disease-specific cell neighborhoods and pathways	Slide-seq	Human	Kidney	35372810	2022
Marshall_2022_human_renal_medulla	High-resolution Slide-seqV2 spatial transcriptomics enables discovery of disease-specific cell neighborhoods and pathways	Slide-seq	Human	Kidney	35372810	2022
Hirz_2023_healthy	Dissecting the immune suppressive human prostate tumor microenvironment via integrated single-cell and spatial transcriptomic analyses	Slide-seq	Human	Prostate cancer	36750562	2023
Wang_2023	Multi-modal single-cell and whole-genome sequencing of minute, frozen specimens to propel clinical applications [slideseq]	Slide-seq	Human	Skin cancer	36624340	2023
Wang_2022_main_olfactory_bulb	Spatial transcriptomic reconstruction of the mouse olfactory glomerular map suggests principles of odor processing.	Slide-seq	Mouse	Brain	35314823	2022
Cable_2021_cerebellum	Robust decomposition of cell type mixtures in spatial transcriptomics	Slide-seq	Mouse	Cerebellum	33603203	2022
Rodriques_2019_coronal_cerebellum	Slide-seq: A scalable technology for measuring genome-wide expression at high spatial resolution	Slide-seq	Mouse	Cerebellum	30923225	2019
Rodriques_2019_coronal_sagittal_cerebellum	Slide-seq: A scalable technology for measuring genome-wide expression at high spatial resolution	Slide-seq	Mouse	Cerebellum	30923225	2019
Rodriques_2019_sagittal_cerebellum	Slide-seq: A scalable technology for measuring genome-wide expression at high spatial resolution	Slide-seq	Mouse	Cerebellum	30923225	2019
Rodriques_2019_brain_injury	Slide-seq: A scalable technology for measuring genome-wide expression at high spatial resolution	Slide-seq	Mouse	Cerebral cortex	30923225	2019
Stickels_2021_embryo	Highly sensitive spatial transcriptomics at near-cellular resolution with Slide-seqV2	Slide-seq	Mouse	Embryo	33288904	2021
Stickels_2021_embryo_brain	Highly sensitive spatial transcriptomics at near-cellular resolution with Slide-seqV2	Slide-seq	Mouse	Embryonic brain	33288904	2021
Cable_2022_HPC	Robust decomposition of cell type mixtures in spatial transcriptomics	Slide-seq	Mouse	Hippocampus	33603203	2022
Rodriques_2019_coronal_cortex_injury	Slide-seq: A scalable technology for measuring genome-wide expression at high spatial resolution	Slide-seq	Mouse	Hippocampus	30923225	2019
Rodriques_2019_coronal_HPC	Slide-seq: A scalable technology for measuring genome-wide expression at high spatial resolution	Slide-seq	Mouse	Hippocampus	30923225	2019
Rodriques_2019_sagittal_HPC	Slide-seq: A scalable technology for measuring genome-wide expression at high spatial resolution	Slide-seq	Mouse	Hippocampus	30923225	2019
Stickels_2021_HPC	Highly sensitive spatial transcriptomics at near-cellular resolution with Slide-seqV2	Slide-seq	Mouse	Hippocampus	33288904	2021
Marshall_2022_mouse_kidney_autosomal	High-resolution Slide-seqV2 spatial transcriptomics enables discovery of disease-specific cell neighborhoods and pathways	Slide-seq	Mouse	Kidney	35372810	2022
Marshall_2022_mouse_kidney_ctrl	High-resolution Slide-seqV2 spatial transcriptomics enables discovery of disease-specific cell neighborhoods and pathways	Slide-seq	Mouse	Kidney	35372810	2022
Marshall_2022_mouse_kidney_early	High-resolution Slide-seqV2 spatial transcriptomics enables discovery of disease-specific cell neighborhoods and pathways	Slide-seq	Mouse	Kidney	35372810	2022
Rodriques_2019_kidney	Slide-seq: A scalable technology for measuring genome-wide expression at high spatial resolution	Slide-seq	Mouse	Kidney	30923225	2019
Rodriques_2019_liver	Slide-seq: A scalable technology for measuring genome-wide expression at high spatial resolution	Slide-seq	Mouse	Liver	30923225	2019
Stickels_2021_OB	Highly sensitive spatial transcriptomics at near-cellular resolution with Slide-seqV2	Slide-seq	Mouse	Olfactory bulb	33288904	2021
Stickels_2021_SS	Highly sensitive spatial transcriptomics at near-cellular resolution with Slide-seqV2	Slide-seq	Mouse	Somatosensory cortex	33288904	2021
Chen_2021_testis_diabetic	Dissecting mammalian spermatogenesis using spatial transcriptomics	Slide-seq	Mouse	Testis	34731600	2021
Chen_2021_testis_WT	Dissecting mammalian spermatogenesis using spatial transcriptomics	Slide-seq	Mouse	Testis	34731600	2021
Liu_2023_cite_human_GBM	High-plex protein and whole transcriptome co-mapping at cellular resolution with spatial CITE-seq	spatial-CITE-seq	Human	Brain cancer	36823353	2023
Liu_2023_cite_human_tonsil	High-plex protein and whole transcriptome co-mapping at cellular resolution with spatial CITE-seq	spatial-CITE-seq	Human	Lymph node	36823353	2023
Liu_2023_cite_human_skin	High-plex protein and whole transcriptome co-mapping at cellular resolution with spatial CITE-seq	spatial-CITE-seq	Human	Skin	36823353	2023
Liu_2023_cite_human_spleen	High-plex protein and whole transcriptome co-mapping at cellular resolution with spatial CITE-seq	spatial-CITE-seq	Human	Spleen	36823353	2023
Liu_2023_cite_human_thymus	High-plex protein and whole transcriptome co-mapping at cellular resolution with spatial CITE-seq	spatial-CITE-seq	Human	Thymus	36823353	2023
Liu_2023_cite_mouse_colon	High-plex protein and whole transcriptome co-mapping at cellular resolution with spatial CITE-seq	spatial-CITE-seq	Mouse	Intestine	36823353	2023
Liu_2023_cite_mouse_intestine	High-plex protein and whole transcriptome co-mapping at cellular resolution with spatial CITE-seq	spatial-CITE-seq	Mouse	Intestine	36823353	2023
Liu_2023_cite_mouse_kidney	High-plex protein and whole transcriptome co-mapping at cellular resolution with spatial CITE-seq	spatial-CITE-seq	Mouse	Kidney	36823353	2023
Liu_2023_cite_mouse_spleen	High-plex protein and whole transcriptome co-mapping at cellular resolution with spatial CITE-seq	spatial-CITE-seq	Mouse	Spleen	36823353	2023
Kvastad_2021_childhood_brain	The spatial RNA integrity number assay for in situ evaluation of transcriptome quality	ST	Human	Brain cancer	33420318	2021
Andersson_2020_HER2_positive	Spatial deconvolution of HER2-positive breast cancer delineates tumor-associated cell type interactions	ST	Human	Breast cancer	34650042	2021
He_2020_HER2_luminal	Integrating spatial gene expression and breast tumour morphology via deep learning	ST	Human	Breast cancer	32572199	2020
He_2020_HER2_non_luminal	Integrating spatial gene expression and breast tumour morphology via deep learning	ST	Human	Breast cancer	32572199	2020
He_2020_Luminal_A	Integrating spatial gene expression and breast tumour morphology via deep learning	ST	Human	Breast cancer	32572199	2020
He_2020_Luminal_B	Integrating spatial gene expression and breast tumour morphology via deep learning	ST	Human	Breast cancer	32572199	2020
He_2020_TNBC	Integrating spatial gene expression and breast tumour morphology via deep learning	ST	Human	Breast cancer	32572199	2020
Kvastad_2021_Luminal_B	The spatial RNA integrity number assay for in situ evaluation of transcriptome quality	ST	Human	Breast cancer	33420318	2021
Stahl_2016_breast_cancer	Visualization and analysis of gene expression in tissue sections by spatial transcriptomics	ST	Human	Breast cancer	27365449	2016
Asp_2017_HFpEF	Spatial detection of fetal marker genes expressed at low level in adult human heart tissue	ST	Human	Heart (right atrial appendage and left ventricular needle)	29021611	2017
Carlberg_2019_RA	Exploring inflammatory signatures in arthritic joint biopsies with Spatial Transcriptomics	ST	Human	Joints	31831833	2019
Carlberg_2019_SpA	Exploring inflammatory signatures in arthritic joint biopsies with Spatial Transcriptomics	ST	Human	Joints	31831833	2019
Moncada_2020_PDAC	Integrating microarray-based spatial transcriptomics and single-cell RNA-seq reveals tissue architecture in pancreatic ductal adenocarcinomas	ST	Human	Pancreatic cancer	31932730	2020
Berglund_2018_prostate_inflammation	Spatial maps of prostate cancer transcriptomes reveal an unexplored landscape of heterogeneity	ST	Human	Prostate	29925878	2018
Berglund_2018_prostate_normal	Spatial maps of prostate cancer transcriptomes reveal an unexplored landscape of heterogeneity	ST	Human	Prostate	29925878	2018
Berglund_2018_prostate_cancer	Spatial maps of prostate cancer transcriptomes reveal an unexplored landscape of heterogeneity	ST	Human	Prostate cancer	29925878	2018
Berglund_2020_prostate	Automation of Spatial Transcriptomics library preparation to enable rapid and robust insights into spatial organization of tissues	ST	Human	Prostate cancer	32293264	2020
Thrane_2018_melanoma	Spatially resolved transcriptomics enables dissection of genetic heterogeneity in stage III cutaneous malignant melanoma	ST	Human	Skin cancer	30154148	2018
Maniatis_2019_human	Spatiotemporal dynamics of molecular pathology in amyotrophic lateral sclerosis	ST	Human	Spinal cord	30948552	2019
Ji_2020_SCC_ST	Multimodal Analysis of Composition and Spatial Architecture in Human Squamous Cell Carcinoma	ST	Human	Squamous cell carcinoma	32579974	2020
Chen_2020	Spatial Transcriptomics and In Situ Sequencing to Study Alzheimer’s Disease	ST	Mouse	Brain	32702314	2020
Ortiz_2020_brain_coronal	Molecular Atlas of the Adult Mouse Brain	ST	Mouse	Brain	32637622	2020
Andersson_2020_HPC	Single-cell and spatial transcriptomics enables probabilistic inference of cell type topography	ST	Mouse	Hippocampus	33037292	2020
Navarro_2020_HPC	Spatial Transcriptomics Reveals Genes Associated with Dysregulated Mitochondrial Functions and Stress Signaling in Alzheimer Disease	ST	Mouse	Hippocampus	33083725	2020
Hildebrandt_2021_Liver	Spatial Transcriptomics to define transcriptional patterns of zonation and structural components in the liver	ST	Mouse	Liver	34857782	2021
Hildebrandt_2021_Liver_caudate_lobe	Spatial Transcriptomics to define transcriptional patterns of zonation and structural components in the mouse liver	ST	Mouse	Liver	34857782	2021
Hildebrandt_2021_Liver_murine_caudate_lobe	Spatial Transcriptomics to define transcriptional patterns of zonation and structural components in the mouse liver	ST	Mouse	Liver	34857782	2021
Hildebrandt_2021_Liver_right_lobe	Spatial Transcriptomics to define transcriptional patterns of zonation and structural components in the mouse liver	ST	Mouse	Liver	34857782	2021
Berglund_2020_OB	Automation of Spatial Transcriptomics library preparation to enable rapid and robust insights into spatial organization of tissues	ST	Mouse	Olfactory bulb	32293264	2020
Navarro_2020_OB	Spatial Transcriptomics Reveals Genes Associated with Dysregulated Mitochondrial Functions and Stress Signaling in Alzheimer Disease	ST	Mouse	Olfactory bulb	33083725	2020
Stahl_2016_mouse_brain	Visualization and analysis of gene expression in tissue sections by spatial transcriptomics	ST	Mouse	Olfactory bulb	27365449	2016
Maniatis_2019_mouse	Spatiotemporal dynamics of molecular pathology in amyotrophic lateral sclerosis	ST	Mouse	Spinal cord	30948552	2019
Giacomello_2017_A_thaliana	Spatially resolved transcriptome profiling in model plant species	ST	Plant (A thaliana)	Inflorescence meristem	28481330	2017
Giacomello_2017_P_tremula	Spatially resolved transcriptome profiling in model plant species	ST	Plant (P tremula)	Leaf buds	28481330	2017
Wang_2018_starmap_prefrontal	Three-dimensional intact-tissue sequencing of single-cell transcriptional states	STARmap	Mouse	Brain	29930089	2018
Wang_2018_starmap_visual	Three-dimensional intact-tissue sequencing of single-cell transcriptional states	STARmap	Mouse	Brain	29930089	2018
Wei_2022_axolotl_brain_ctrl	Single-cell Stereo-seq reveals induced progenitor cells involved in axolotl brain regeneration	Stereo-seq	Axolotl	Brain	36048929	2022
Wei_2022_axolotl_brain_inj	Single-cell Stereo-seq reveals induced progenitor cells involved in axolotl brain regeneration	Stereo-seq	Axolotl	Brain	36048929	2022
Ying_2022_Macaca_fascicularis_Brain	Spatially resolved gene regulatory and disease-related vulnerability map of the adult Macaque cortex	Stereo-seq	Crab-Eating Macaque	Brain	36347848	2022
Wang_2022_drosophila	High-resolution 3D spatiotemporal transcriptomic maps of developing Drosophila embryos and larvae	Stereo-seq	Drosophila	Embryo	35512700	2022
Wu_2024_Mouse_liver_injury_Stereo_seq	A spatiotemporal atlas of cholestatic injury and repair in mice	Stereo-seq	Mouse	Liver	38627596	2024
Xu_2024_Mouse_liver_Stereo_seq	A spatiotemporal atlas of mouse liver homeostasis and regeneration	Stereo-seq	Mouse	Liver	38627598	2024
Karras_2022_melanoma_stereo	A cellular hierarchy in melanoma uncouples growth and metastasis	Stereo-seq	Mouse	Skin cancer	36131018	2022
Xia_2022_arabidopsis	The single-cell stereo-seq reveals region-specific cell subtypes and transcriptome profiling in Arabidopsis leaves	Stereo-seq	Plant (A thaliana)	Leaf	35512702	2022
Liu_2022_zebrafish_development	Spatiotemporal mapping of gene expression landscapes and developmental trajectories during zebrafish embryogenesis	Stereo-seq	Zebrafish	Embryo	35512701	2022
